# Supplementary material for: Characterizing Gene Copy Number of Heat Shock Protein Gene Families in the Emerald Rockcod, Trematomus bernacchii
Source: Genes (Basel). 2020 Jul 31;11(8):867. doi: 10.3390/genes11080867 (PMC7466066; doi:10.3390/genes11080867)
Supplement: Supplementary file 1 [file genes-11-00867-s001.zip]

Archive with 5 entries (4 files):
- Sup_File S1_Stats.xlsx
- __MACOSX/
- __MACOSX/._Sup_File S1_Stats.xlsx
- Sup_File S2_accession.xlsx
- __MACOSX/._Sup_File S2_accession.xlsx
