# Supplementary material for: Characterizing Gene Copy Number of Heat Shock Protein Gene Families in the Emerald Rockcod, Trematomus bernacchii
Source: Genes (Basel). 2020 Jul 31;11(8):867. doi: 10.3390/genes11080867 (PMC7466066; doi:10.3390/genes11080867)
Supplement: Supplementary file 1 [file genes-11-00867-s001.zip › Sup_File S1_Stats.xlsx]

## Sheet: Stats
Table 3. Statistical Reporting of Isoform Specific Copy Number Variation
	T. bernacchii			N. angustata
							t-test (equality of mean)			f-test (equality of variance)
	Mean	SD	n	Mean	SD	n
Gene/ Isoform							t-value	df	p-value	f-value	p-value
Hsc71	2.15	0.4	17	2.39	0.24	4	1.1185	19	0.2773	0.45698	0.5678
Hsp70 (hspa4)	3.52	0.42	18	2.24	0.74	5	-3.3291	4.6063	0.02354	3.7636	0.04551
Hsp70 (Hspa6)	2.08	0.4	20	2.18	0.14	5	0.53355	23	0.5988	0.13746	0.06728
Hsp70 (hspa12a)	1.93	0.36	20	2.73	0.72	5	2.1356	4.3357	0.09424	6.0532	0.00515
Hsp70 (Hspa13)	6.13	0.89	18	1.84	0.47	5	-11.078	19	9.875e-10	0.65193	0.7312
Hsp90aB1	2.06	0.46	20	2.02	0.12	5	-0.38457	22.133	0.7042	0.082856	0.0266
Hsp40 (dnaja3)	3.84	0.46	20	1.75	0.11	5	-17.505	22.554	1.285e-14	0.073509	0.02125
							Mann-Whitney U-test
								W-value	p-value
Hsp90b1	2.23	0.57	18	2.27	0.52	5		47	0.9138
