# Supplementary material for: Characterizing Gene Copy Number of Heat Shock Protein Gene Families in the Emerald Rockcod, Trematomus bernacchii
Source: Genes (Basel). 2020 Jul 31;11(8):867. doi: 10.3390/genes11080867 (PMC7466066; doi:10.3390/genes11080867)
Supplement: Supplementary file 1 [file genes-11-00867-s001.zip › Sup_File S2_accession.xlsx]

## Sheet: Gene Accession
Species Specificity	Gene symbol	Entrez ID (human ortholog)	Zfin Gene ID	Contig	Seq Name	Submission #	Submission Date	Accession #
Trematomus bernacchii	hspa4b	3308	334086	Plasmid 12-4	Seq1	2226077	2019-05-19	MK948004
Trematomus bernacchii	hsp90ab1	3326	30573	Plasmid 17-1	Seq2	2226077	2019-05-19	MK948003
Trematomus bernacchii	hsc71	3312	573376	Plasmid 4.1	Seq3	2226077	2019-05-19	MK948006
Trematomus bernacchii	hsp40	9093	335894	Plasmid 32-2	Seq4	2226077	2019-05-19	MK948005
Trematomus bernacchii	hspa6	3303	100126123	Plasmid 34-1	Seq1	2255398	2019-08-16	MN367221
Trematomus bernacchii	hspa12a	259217	751725	Plasmid 35-1	Seq2	2255398	2019-08-16	MN367222
Trematomus bernacchii	hspa13	6792	560481	Plasmid 53-3	Seq3	2255398	2019-08-16	MN367223
Trematomus bernacchii	hsp90b1	7184	386590	Plasmid 63-1	Seq4	2255410	2019-08-16	MN367227
Notothenia angustata	hspa4b	3308	334086	Plasmid 4.1	Seq1	2231972	2019-05-28	MN045883
Notothenia angustata	hsp90ab1	3326	30573	Plasmid 32.1	Seq2	2231972	2019-05-28	MN045884
Notothenia angustata	hsc71	3312	573376	Plasmid 17.2	Seq3	2231972	2019-05-28	MN045885
Notothenia angustata	hsp40	9093	335894	Plasmid 12-3	Seq4	2231972	2019-05-28	MN045886
Notothenia angustata	hspa6	3303	100126123	Plasmid 35-1	Seq1	2255410	2019-08-16	MN367224
Notothenia angustata	hspa12a	259217	751725	Plasmid 45-1	Seq2	2255410	2019-08-16	MN367225
Notothenia angustata	hspa13	6792	560481	Plasmid 34-1	Seq3	2255410	2019-08-16	MN367226
Notothenia angustata	hsp90b1	7184	386590	Plasmid 63-1	Seq4	2255410	2019-08-16	MN367227
